# Supplementary material for: Chemical and technological attributes of sugarcane as functions of organomineral fertilizer based on filter cake or sewage sludge as organic matter sources
Source: PLoS One. 2021 Dec 15;16(12):e0236852. doi: 10.1371/journal.pone.0236852 (PMC8673670; doi:10.1371/journal.pone.0236852)
Supplement: S1 Data — (XLSX) [file pone.0236852.s001.xlsx]

## Sheet: Treat
C = CONTROL (no fertilizer)
L1 = 50% BIOSSOLID
L2 = 100% BIOSSOLID
L3 = 150% BIOSSOLID
T1 = 50% FILTER CAKE
T2 = 100% FILTER CAKE
T3 = 150% FILTER CAKE
CF = CONTROL (mineral fertilizer)
Produt.	Sugarcane plant productivity (ton ha-1)
Pol	% of apparent sucrose
Sugar	Tons of sugar produced per hectare (ton ha-1)
Stalk	Tons of stalk produced per hectare (ton ha-1)
Brix	% of soluble solids
Purity	Sugarcane juice purity (%, Pol / Brix * 100)
Fiber	Sugarcane fiber content (%)
biosolid	Organomineral based on sewage sludge
cake	Organomineral based on sugarcane filter cake

## Sheet: 2015-16
TREAT.	Source	Dose	Rep.	Produt.	Pol	Sugar	Stalk	Brix	Purity	Fiber
C	0	0	1	152.65	13.7	20.913	69.4909	18.89	87.35	13.14
C	0	0	2	153.3	13.7	21.0021	81.4353	18.89	88.48	13.14
C	0	0	3	149.96	14.42	21.6242	70.2593	19.91	86.64	12.76
C	0	0	4	148.55	13.7	20.3514	69.4278	18.89	88.33	13.14
B1	biosolid	50	1	158.71	15.93	25.2825	75.3	21.47	89.8	13.41
B1	biosolid	50	2	156.63	15.37	24.074	81.4353	20.28	91.72	13.41
B1	biosolid	50	3	156.69	14.55	22.7984	70.2593	20.04	88.02	13.51
B1	biosolid	50	4	157.343	15.56	22.4297	69.4278	20.93	88.44	13.4433
B2	biosolid	100	1	157.94	15.67	24.7492	100.3	20.81	90.63	13.09
B2	biosolid	100	2	159.68	15.4	24.5907	98.7854	20.87	89.7	13.65
B2	biosolid	100	3	154	16.09	24.7786	118.765	20.7925	90.28	14.06
B2	biosolid	100	4	164.84	15.72	23.3413	83.3495	20.7925	87.39	13.57
B3	biosolid	150	1	150.66	15.15	22.825	83.3395	20.63	88.12	12.93
B3	biosolid	150	2	157.81	15.39	24.287	77.8321	20.69	89.17	12.87
B3	biosolid	150	3	154.5	15.66	24.1947	89.7481	21.35	88.9	13.5
B3	biosolid	150	4	148.98	15.1	22.496	82.4382	20.57	88.58	13.24
C1	cake	50	1	165.36	15.17	25.0851	64.6819	20.99	88.52	14.1
C1	cake	50	2	155.91	14.15	22.0613	72.7755	19.61	87.25	13.35
C1	cake	50	3	168.24	14.83	24.95	89.2114	20.45	89.24	14.34
C1	cake	50	4	161.67	15.31	24.7517	89.9186	20.87	89.41	13.81
C2	cake	100	1	153.25	15.4	23.6005	78.3406	20.69	89.66	13.14
C2	cake	100	2	152.26	14.76	22.4736	87.7882	20.28	87.52	13.06
C2	cake	100	3	158.06	15.11	23.8829	73.1696	20.59	89.09	13.52
C2	cake	100	4	151.89	15.59	23.6797	92.8796	20.87	89.79	13.03
C3	cake	150	1	152.91	14.97	22.8906	76.7983	20.45	88.12	13.11
C3	cake	150	2	166.28	14.74	24.5097	97.5903	20.4	88.63	14.18
C3	cake	150	3	157.43	15.39	24.2285	82.1986	20.81	89.62	13.47
C3	cake	150	4	160.83	15.07	24.2371	70.0208	20.69	88.69	13.74
CF	0	0	1	154	14.65	22.561	74.0321	20.04	88.57	13.46
CF	0	0	2	157.36	15.13	23.8086	67.653	20.57	89.4	13.67
CF	0	0	3	159.92	14.98	23.956	77.1322	20.69	88.59	14.02
CF	0	0	4	164.36	15.37	25.2621	86.3367	20.75	89.35	13.2

## Sheet: 2016-17
TREAT.	Source	Dose	Rep.	Produt.	Pol	Sugar	Stalk	Brix	Purity	Fiber
C	0	0	1	135.88	13.7	18.6156	37.3276	18.46	89.44	13.15
C	0	0	2	145.17	12.97	18.8285	50.1354	17.73	86.46	12.05
C	0	0	3	139.7	12.28	17.1552	65.1112	17.24	86.89	13.85
C	0	0	4	135.5	12.67	17.1679	62.8451	17.61	85.69	12.49
B1	biosolid	50	1	152.12	14.19	21.5858	84.2651	18.95	90.08	13.05
B1	biosolid	50	2	151.19	13.66	20.6526	50.1354	18.65	87.94	12.97
B1	biosolid	50	3	148.5	15.55	23.0918	65.1112	20.45	91	12.76
B1	biosolid	50	4	143.62	14.14	20.3079	62.8451	18.71	89.79	12.37
B2	biosolid	100	1	162.14	14.73	23.8832	108.454	19.55	91.51	13.59
B2	biosolid	100	2	160.61	13.43	21.5699	80.9117	18.4	87.99	13.2
B2	biosolid	100	3	158.92	14.08	22.3759	93.1927	18.89	90.68	13.72
B2	biosolid	100	4	174.23	14.08	22.6097	80.4416	20.87	90.7	11.55
B3	biosolid	150	1	153.93	14.46	22.2583	65.9698	19.25	90.55	13.19
B3	biosolid	150	2	153.4	13.64	20.9238	91.7382	18.16	88.27	11.72
B3	biosolid	150	3	151.3	14.6	22.0898	89.7641	19.55	89.72	12.98
B3	biosolid	150	4	168.19	14.12	23.7484	79.3242	18.71	92.84	14.33
C1	cake	50	1	151.01	14.49	21.8813	81.9314	19.13	90.96	12.96
C1	cake	50	2	141.24	14.47	20.4374	75.3344	19.31	88.76	12.18
C1	cake	50	3	155.73	13.43	20.9145	92.3787	18.16	89.37	13.33
C1	cake	50	4	139.94	15.37	21.5088	71.779	20.16	90.13	12.07
C2	cake	100	1	147.04	13.02	19.1446	77.0106	17.92	86.77	12.64
C2	cake	100	2	153.46	13.4	20.5636	80.3655	18.16	88.88	13.15
C2	cake	100	3	155.56	14.26	22.1829	67.6356	19.01	90.64	13.32
C2	cake	100	4	144.99	13.82	20.0376	87.3141	18.52	88.88	12.48
C3	cake	150	1	148.23	14.35	21.271	65.0845	18.59	92.31	12.73
C3	cake	150	2	147.51	13.26	19.5598	76.4651	18.1	87.57	12.68
C3	cake	150	3	147.63	13.81	20.3877	84.2726	18.46	89.44	12.69
C3	cake	150	4	148.02	14.96	22.1438	77.6263	19.61	91.23	12.72
CF	0	0	1	161.14	14.79	23.8326	72.5796	19.31	91.35	12.57
CF	0	0	2	146.19	14.16	20.7005	73.6499	19.31	90.99	14.81
CF	0	0	3	154.06	14.29	22.0152	73.9754	19.25	90.39	13.77
CF	0	0	4	146.66	13.39	19.6378	78.2367	17.87	89.42	12.61
